# Supplementary material for: The spatiotemporal patterns of the beet webworm (Lepidoptera: Crambidae) in China and possible dynamics under future climate scenarios
Source: J Insect Sci. 2024 Dec 18;24(6):13. doi: 10.1093/jisesa/ieae116 (PMC11653570; doi:10.1093/jisesa/ieae116)
Supplement: ieae116_suppl_Supplementary_Tables_S1 [file ieae116_suppl_supplementary_tables_s1.xlsx]

## Sheet: Table
Catalogue	Name	Affected Percent (%)
Crops	Zea mays L.	28.2
Crops	Glycine max (L.) Merr.	20.1
Crops	Helianthus annuus L.	14.8
Crops	Triticum aestivum L.	9.5
Crops	Solanum tuberosum L.	6.8
Crops	Linum usitatissimum L.	3.6
Crops	Brassica rapa var. oleifera DC.	2.3
Crops	Sesamum indicum L.	2.3
Crops	Sorghum bicolor (L.) Moench	2.2
Crops	Fagopyrum esculentum Moench	1.2
Crops	Ricinus communis L.	0.5
Crops	Arachis hypogaea L.	0.4
Crops	Setaria italica var. germanica (Mill.) Schred.	0.4
Crops	Avena sativa L.	0.4
Crops	Gossypium hirsutum L.	0.3
Crops	Lycium chinense Mill.	0.3
Crops	Vigna angularis (Willd.) Ohwi et Ohashi	0.3
Crops	Panicum miliaceum L.	0.3
Crops	Nicotiana tabacum L.	0.1
Crops	Camellia oleifera Abel	0.1
Crops	Hordeum vulgare var. coeleste L.	0.1
Crops	Oryza sativa L.	0.1
Grasses	Grassland	24.8
Grasses	Medicago sativa L.	21.3
Grasses	Chenopodium ficifolium Sm.	14.4
Grasses	Salsola collina Pall.	1.8
Grasses	Others	1.7
Grasses	Caragana korshinskii Kom.	1.6
Grasses	Tagetes erecta L.	1.6
Grasses	Chenopodium album L.	1.2
Grasses	Caragana microphylla Lam.	0.8
Grasses	Echinochloa crus-galli (L.) P. Beauv.	0.6
Grasses	Avena chinensis (Fisch. ex Roem. & Schult.) Metzg.	0.6
Grasses	Chenopodium quinoa Willd.	0.6
Grasses	Melilotus suaveolens Ledeb.	0.5
Grasses	Astragalus membranaceus (Fisch.) Bunge	0.5
Grasses	Astragalus laxmannii Jacq.	0.5
Grasses	Setaria viridis (L.) P. Beauv.	0.5
Grasses	Hippophae rhamnoides L.	0.5
Grasses	Artemisia ordosica Krasch.	0.5
Grasses	Polygonum aviculare L.	0.5
Grasses	Amaranthus retroflexus L.	0.5
Grasses	Artemisia selengensis Turcz. ex Besser	0.4
Grasses	Potentilla chinensis Ser.	0.4
Grasses	Amaranthus blitum L.	0.4
Grasses	Iris lacteal Pall.	0.4
Grasses	Elsholtzia densa Benth.	0.3
Grasses	Glycyrrhiza uralensis Fisch.	0.3
Grasses	Chloris virgata Sw.	0.3
Grasses	Eragrostis cilianensis (All.) Vignolo-Lutati ex Janch.	0.3
Grasses	Butomus umbellatus L.	0.3
Grasses	Saussurea amara (L.) DC.	0.3
Grasses	Artemisia boratalensis Poljakov	0.3
Grasses	Artemisia sieversiana Ehrhart ex Willd.	0.3
Grasses	Artemisia dalai-lamae Krasch.	0.3
Grasses	Artemisia caruifolia Buch.-Ham. ex Roxb.	0.3
Grasses	Seriphidium transiliense (Poljakov) Poljakov	0.3
Grasses	Sonchus wightianus DC.	0.3
Grasses	Argentina anserina (L.) Rydb.	0.3
Grasses	Teloxys aristate (L.) Moq.	0.3
Grasses	Climacoptera subcrassa (Popov) Botschantz.	0.3
Grasses	Nanophyton erinaceum (Pall.) Bunge	0.3
Grasses	Oxybasis glauca (L.) S. Fuentes, Uotila & Borsch	0.1
Grasses	Plantago asiatica L.	0.1
Grasses	Thymus mongolicus (Ronniger) Ronniger	0.1
Grasses	Lespedeza bicolor Turcz.	0.1
Grasses	Sophora alopecuroides L.	0.1
Grasses	Agropyron mongolicum Keng	0.1
Grasses	Eragrostis Pilosa (L.) P. Beauv.	0.1
Grasses	Leymus secalinus (Georgi) Tzvelev	0.1
Grasses	Pennisetum flaccidum L.	0.1
Grasses	Digitaria sanguinalis (L.) Scop.	0.1
Grasses	Poa pratensis L.	0.1
Grasses	Poa annua L.	0.1
Grasses	Sambucus javanica Reinw. ex Blume	0.1
Grasses	Xanthium strumarium L.	0.1
Grasses	Artemisia argyi H. Lév. & Vaniot	0.1
Grasses	Artemisia blepharolepis Bunge	0.1
Grasses	Artemisia annua L.	0.1
Grasses	Artemisia desertorum Spreng.	0.1
Grasses	Artemisia halodendron Turcz. ex Besser	0.1
Grasses	Artemisia capillaris Thunb.	0.1
Grasses	Leontopodium dedekensii (Bureau & Franch.) Beauverd	0.1
Grasses	Cirsium arvense var. integrifolium Wimm. & Grab.	0.1
Grasses	Taraxacum mongolicum Hand.-Mazz.	0.1
Grasses	Aster pekinensis (Hance) F. H. Chen	0.1
Grasses	Koenigia divaricata (L.) T. M. Schust. & Reveal	0.1
Grasses	Ephedra sinica Stapf	0.1
Grasses	Dasiphora fruticose (L.) Rydb.	0.1
Grasses	Solanum nigrum L.	0.1
Grasses	Lepidium apetalum Willd.	0.1
Grasses	Lepidium latifolium L.	0.1
Grasses	Atriplex patens (Litv.) Iljin	0.1
Grasses	Corispermum puberulum Iljin	0.1
Grasses	Bassia scoparia (L.) A. J. Scott	0.1
Grasses	Paeonia lactiflora Pall.	0.1
Fruits and Vegetables	Beta vulgaris L.	16
Fruits and Vegetables	Others	1.6
Fruits and Vegetables	Daucus carota var. sativus Hoffm.	1.3
Fruits and Vegetables	Pisum sativum L.	0.8
Fruits and Vegetables	Vigna radiata (L.) R. Wilczek	0.6
Fruits and Vegetables	Phaseolus vulgaris L.	0.5
Fruits and Vegetables	Vicia faba L.	0.5
Fruits and Vegetables	Citrullus lanatus (Thunb.) Matsum. & Nakai	0.5
Fruits and Vegetables	Capsicum annuum L.	0.4
Fruits and Vegetables	Daucus carota L.	0.4
Fruits and Vegetables	Foeniculum vulgare Mill.	0.4
Fruits and Vegetables	Brassica oleracea var. capitata L.	0.4
Fruits and Vegetables	Allium fistulosum L.	0.3
Fruits and Vegetables	Lagenaria siceraria (Molina) Standl.	0.3
Fruits and Vegetables	Cucumis melo L.	0.3
Fruits and Vegetables	Cucurbita moschata (Duchesne ex Lam.) Duchesne ex Poir.	0.3
Fruits and Vegetables	Solanum lycopersicum L.	0.3
Fruits and Vegetables	Brassica juncea (L.) Czern.	0.3
Fruits and Vegetables	Dioscorea polystachya Turcz.	0.3
Fruits and Vegetables	Spinacia oleracea L.	0.3
Fruits and Vegetables	Vigna unguiculata (L.) Walp.	0.1
Fruits and Vegetables	Vigna unguiculata subsp. Sesquipedalis (L.) Verdc.	0.1
Fruits and Vegetables	Nelumbo nucifera Gaertn.	0.1
Fruits and Vegetables	Malus pumila Mill.	0.1
Fruits and Vegetables	Apium graveolens L.	0.1
Fruits and Vegetables	Raphanus sativus L.	0.1
Fruits and Vegetables	Allium chrysanthum Regel	0.1
Others	Others	6
Others	Carthamus tinctorius L.	0.5
Others	Fallopia convolvulus (L.) Á. Löve	0.3
Others	Calystegia pellita (Ledeb.) G. Don	0.3
Others	Haloxylon ammodendron (C. A. Mey.) Bunge	0.3
Others	Salix babylonica L.	0.3
Others	Salix cheilophila C. K. Schneid.	0.3
Others	Populus przewalskii Maxim.	0.3
Others	Populus alba L.	0.3
Others	Ulmus pumila L.	0.3
Others	Corethrodendron scoparium (Fisch. & C. A. Mey.) Fisch. & Basiner	0.1
Others	Vincetoxicum mongolicum Maxim.	0.1
Others	Cirsium maackii Maxim.	0.1
Others	Calendula officinalis L.	0.1
Others	Dianthus chinensis L.	0.1
Others	Panax ginseng C. A. Mey.	0.1
Others	Philadelphus incanus Koehne	0.1
Others	Scrophularia ningpoensis Hemsl.	0.1
Others	Iris japonica Thunb.	0.1
Others	Styphnolobium japonicum (L.) Schott	0.1
